# Supplementary material for: Carbon-Supported Hyperbranched Polyethyleneimines: Exploring into Polyamine/Anion Interactions to Design Efficient Polymer-Based Energy and Scavenger Materials
Source: Polymers (Basel). 2025 Mar 15;17(6):786. doi: 10.3390/polym17060786 (PMC11944631; doi:10.3390/polym17060786)
Supplement: Supplementary file 1 [file polymers-17-00786-s001.zip]

Archive with 1 entries (1 files):
- polymers-3518759-supplementary.pdf
